# Supplementary material for: Integrated Single-Cell and Spatial Transcriptomic Analysis Identifies Putative Metabolic Crosstalk Between SPP1+ TAMs and SLC6A20+ Epithelial Cells in Colorectal Cancer
Source: Cancers (Basel). 2026 May 27;18(11):1755. doi: 10.3390/cancers18111755 (PMC13255607; doi:10.3390/cancers18111755)
Supplement: Supplementary file 1 [file cancers-18-01755-s001.zip › Supplementary Table.xlsx]

## Sheet: Supplementary Table S1
Supplementary Table S1. Public datasets and accession numbers included in this study
Dataset	Data modality	Repository	Dataset URL	Sample composition	Use in this study
GSE178341	scRNA-seq	GEO	https://www.ncbi.nlm.nih.gov/geo/query/acc.cgi?acc=GSE178341	CRC tumor and adjacent normal samples from 62 patients	Integrated scRNA-seq analysis
GSE132257	scRNA-seq	GEO	https://www.ncbi.nlm.nih.gov/geo/query/acc.cgi?acc=GSE132257	5 primary CRC and 5 matched normal mucosa preparations	Integrated scRNA-seq analysis
GSE132465	scRNA-seq	GEO	https://www.ncbi.nlm.nih.gov/geo/query/acc.cgi?acc=GSE132465	23 primary CRC and 10 matched normal mucosa samples	Integrated scRNA-seq analysis
GSE144735	scRNA-seq	GEO	https://www.ncbi.nlm.nih.gov/geo/query/acc.cgi?acc=GSE144735	6 tumor core, 6 tumor border, and 6 matched normal mucosa samples	Integrated scRNA-seq analysis
GSE188711	scRNA-seq	GEO	https://www.ncbi.nlm.nih.gov/geo/query/acc.cgi?acc=GSE188711	6 CRC tumor samples (3 left-sided and 3 right-sided)	Integrated scRNA-seq analysis
GSE231559	scRNA-seq	GEO	https://www.ncbi.nlm.nih.gov/geo/query/acc.cgi?acc=GSE231559	26 tissue samples, including primary CRC, metastatic CRC, and adjacent normal tissues	Integrated scRNA-seq analysis
GSE225857	Spatial transcriptomics	GEO	https://www.ncbi.nlm.nih.gov/geo/query/acc.cgi?acc=GSE225857	3 CRC spatial sections (C2–C4 used in this study)	Spatial validation
TCGA-COAD	Bulk RNA-seq / clinical data	UCSC Xena	https://xenabrowser.net/datapages/?cohort=TCGA%20Colon%20Cancer%20(COAD)	447 CRC tumor samples with survival information	Subtype identification, survival analysis, and model development
GSE38832	Bulk transcriptomics / clinical data	GEO	https://www.ncbi.nlm.nih.gov/geo/query/acc.cgi?acc=GSE38832	122 CRC tumor samples	External prognostic validation
GSE39582	Bulk transcriptomics / clinical data	GEO	https://www.ncbi.nlm.nih.gov/geo/query/acc.cgi?acc=GSE39582	562 CRC tumor samples with survival information	External prognostic validation
GSE17538	Bulk transcriptomics / clinical data	GEO	https://www.ncbi.nlm.nih.gov/geo/query/acc.cgi?acc=GSE17538	177 CRC tumor samples with survival information	External prognostic validation
GSE44076	Bulk transcriptomics	GEO	https://www.ncbi.nlm.nih.gov/geo/query/acc.cgi?acc=GSE44076	98 paired CRC tumor and adjacent normal mucosa samples; 50 healthy mucosa samples	Tumor-normal validation of key metabolic genes
GSE113513	Bulk transcriptomics	GEO	https://www.ncbi.nlm.nih.gov/geo/query/acc.cgi?acc=GSE113513	14 colorectal carcinoma and 14 matched non-cancerous tissue samples	Tumor-normal validation of key metabolic genes
MTBLS8090	Targeted metabolomics	MetaboLights	https://www.ebi.ac.uk/metabolights/MTBLS8090	Bulk colorectal carcinoma and control tissue samples	Bulk tissue-level metabolite support

## Sheet: Supplementary Table S2
Supplemental Table S2. Differential genes between tumor and normal samples in TCGA data
TumorgeneSet
Gene symbol	Average expression	log2FC	P value	adjust p value
DPEP1	3.58869	4.69861	1.12614e-15	4.89204e-14
ETV4	2.85556	4.08411	4.98814e-40	5.22086e-36
CST1	2.15935	4.05794	8.65227e-21	1.04296e-18
FOXQ1	2.44156	4.03825	3.93795e-31	6.15843e-28
CDH3	2.23527	3.85455	3.18864e-43	9.47456e-39
CEMIP	2.37808	3.60295	2.72603e-35	8.16186e-32
CLDN2	2.4169	3.57688	4.15319e-17	2.44126e-15
CLDN1	2.72726	3.52587	2.31159e-35	7.6317e-32
MMP11	3.14933	3.4992	3.86505e-22	6.01278e-20
TRIB3	3.20432	3.32937	9.31642e-39	5.53647e-35
MMP1	3.03052	3.30778	4.51519e-17	2.6358e-15
SPP1	3.63305	3.29768	1.78334e-15	7.4791e-14
MMP7	1.87073	3.2943	5.37991e-19	4.5285e-17
TESC	2.80025	3.23963	2.2264e-22	3.74811e-20
MMP3	2.29752	3.17403	9.63918e-18	6.35064e-16
KRT80	1.70233	3.16399	5.75742e-39	3.85722e-35
TGFBI	5.40659	3.15006	5.64258e-28	3.76766e-25
LARGE2	2.22459	3.07733	4.67859e-24	1.18818e-21
CA9	2.16762	3.02186	1.87831e-14	6.59316e-13
GDF15	4.75909	3.00291	5.78335e-19	4.83385e-17
S100P	7.35659	3.00047	6.56194e-15	2.49173e-13
CPNE7	1.75464	2.97219	2.2904e-23	4.91377e-21
ELFN1-AS1	1.83088	2.95039	4.32684e-29	3.95587e-26
ASCL2	3.81045	2.9446	8.33769e-16	3.74799e-14
SLC7A5	3.89718	2.92813	5.56858e-29	5.014e-26
CXCL8	3.06533	2.9176	1.88793e-12	4.63228e-11
KRT23	1.60333	2.89591	7.97003e-14	2.50468e-12
SLCO4A1	2.73825	2.87158	8.69616e-29	7.07927e-26
CTHRC1	2.59894	2.84333	1.63787e-24	4.5483e-22
GRIN2D	1.74902	2.79273	1.09096e-30	1.47347e-27
NormalgeneSet
Gene symbol	Average expression	log2FC	P value	adjust p value
AQP8	5.33451	-6.64352	4.59489e-23	9.1631e-21
CA1	4.3943	-6.14566	2.07168e-28	1.53892e-25
SLC26A3	7.02825	-5.75897	4.32918e-22	6.69975e-20
CLCA4	4.91422	-5.66237	6.02091e-24	1.49085e-21
GUCA2B	4.45725	-5.62403	1.5756e-30	1.98063e-27
ZG16	5.69898	-5.47026	3.79858e-22	5.93162e-20
GUCA2A	6.96608	-5.46385	1.73833e-26	8.33097e-24
MS4A12	4.42231	-5.37355	1.95903e-24	5.36494e-22
TMIGD1	3.78045	-5.37349	2.33493e-37	9.9113e-34
CD177	4.47099	-5.27602	7.45686e-22	1.09148e-19
CEACAM7	7.15211	-5.27491	3.46882e-20	3.72097e-18
CA4	4.67272	-5.15874	3.20782e-25	1.12136e-22
CA7	3.13274	-4.8549	3.54441e-46	2.10634e-41
CA2	6.7832	-4.79264	5.93268e-22	8.92561e-20
PYY	3.34118	-4.7758	2.31683e-31	4.04948e-28
OTOP2	2.44946	-4.60636	1.26004e-38	6.80732e-35
IGHA2	9.62621	-4.51168	5.59214e-14	1.81301e-12
CHGA	4.1358	-4.47875	1.15113e-26	5.74857e-24
SLC26A2	5.18516	-4.46834	8.88955e-24	2.14748e-21
ADH1C	5.65926	-4.29129	1.37812e-22	2.40875e-20
BEST4	2.82373	-4.25364	8.33392e-42	1.65087e-37
ANPEP	5.6072	-4.23167	6.19571e-19	5.14235e-17
JCHAIN	8.66123	-4.16087	2.99244e-16	1.45525e-14
MT1M	4.44931	-4.1512	2.29755e-21	3.05451e-19
CHP2	5.18367	-4.13446	3.0643e-24	8.02213e-22
FABP1	7.98772	-3.99765	5.07013e-19	4.32906e-17
SLC51B	4.24348	-3.97686	2.95937e-31	5.02475e-28
CLCA1	6.87378	-3.94833	6.71466e-12	1.50351e-10
SLC4A4	2.9768	-3.89711	1.61599e-35	5.64902e-32
AKR1B10	4.32291	-3.78241	5.30869e-25	1.72021e-22
